# Supplementary material for: The Impact of Sex on Cardiogenic Shock Outcomes Following ST Elevation Myocardial Infarction
Source: J Clin Med. 2023 Sep 28;12(19):6259. doi: 10.3390/jcm12196259 (PMC10573491; doi:10.3390/jcm12196259)
Supplement: Supplementary file 1 [file jcm-12-06259-s001.zip]

Archive with 1 entries (1 files):
- jcm-2593766-supplementary.pdf
